# Supplementary material for: Lafora Disease: A Case Report and Evolving Treatment Advancements
Source: Brain Sci. 2023 Dec 6;13(12):1679. doi: 10.3390/brainsci13121679 (PMC10742041; doi:10.3390/brainsci13121679)
Supplement: Supplementary file 1 [file brainsci-13-01679-s001.zip]

Archive with 2 entries (2 files):
- Lafora Supplementary Data.pdf
- Movie 1 (1) (1).mp4
